# Supplementary material for: A Solvent Selection Framework for Porous Organic Polymers
Source: J Chem Inf Model. 2025 Nov 4;65(22):12377–86. doi: 10.1021/acs.jcim.5c02163 (PMC12648659; doi:10.1021/acs.jcim.5c02163)
Supplement: Supplementary file 2 [file ci5c02163_si_002.xlsx]

## Sheet: Overview
ID	Name	Block_1	Block_2	Block_3	Ratio	Mechanism	MLoc_D	MLoc_P	MLoc_H	MLoc_Best solvent	MLoc_Safe_rxn_solvent_if_different	Contributor	Alias	References_for_synthesis_details
1	PTPA-1O	TBPA	EDA	N/A	1/1.5	B-H coupling	17.8	4.8	5.8	DCM	THF	Safa Ali Al Siyabi	CL-1	Unpublished (Siyabi PhD dissertation)
2	PTPA-2O	TBPA	SBDA	N/A	1/1.5	B-H coupling	17	6	7.8	THF	N/A	Safa Ali Al Siyabi	CL-2	Unpublished (Siyabi PhD dissertation)
3	PTPA-3O	TBPA	PPDA	N/A	1/1.5	B-H coupling	16.7	7.8	9.5	THF	N/A	Safa Ali Al Siyabi	CL-3	Unpublished (Siyabi PhD dissertation)
4	PTPA-4O	TBPA	DADPS	N/A	1/1.5	B-H coupling	17	5.9	7.4	THF	N/A	Safa Ali Al Siyabi	CL-4	Unpublished (Siyabi PhD dissertation)
5	PTPA-4O-U1A1	TBPA	DADPS	DBB	1/6/3	B-H coupling	16.9	6.6	8.2	THF	N/A	Safa Ali Al Siyabi	CLE-1	Unpublished (Siyabi PhD dissertation)
6	PTPA-4O-U1B1	TBPA	DADPS	DBB	2/5/2	B-H coupling	17.7	6.6	7	DCM	THF	Safa Ali Al Siyabi	CLE-2	Unpublished (Siyabi PhD dissertation)
7	PTPA163	TBPA	PPDA	DBBA	1/6/3	B-H coupling	16.9	6.8	9	THF	N/A	Ulzhalgas Karatayeva	CLE-3	Unpublished (Karatayeva PhD dissertation)
8	CMP-TP-1	TBPA	BPTP	PPDA	9/1/15	B-H coupling	17.9	13.1	8.6	NMP	N/A	Merve Gumussoy Girgin	CCL-1	Girgin, Syntheis of Pyridine-based Conjugated Microporous Polymers for CO2 Capture and Conversion (MRes dissertation) 2022
9	CMP-TP-4	TBPA	BPTP	PPDA	6/4/15	B-H coupling	17.6	13	9.2	NMP	N/A	Merve Gumussoy Girgin	CCL-2	Girgin, Syntheis of Pyridine-based Conjugated Microporous Polymers for CO2 Capture and Conversion (MRes dissertation) 2022
10	CMP-BP-1	TBPA	DBBP	PPDA	9/1/15	B-H coupling	17.8	11.8	8.7	NMP	N/A	Merve Gumussoy Girgin	CLE-4	Girgin, Syntheis of Pyridine-based Conjugated Microporous Polymers for CO2 Capture and Conversion (MRes dissertation) 2022
11	CMP-BP-4	TBPA	DBBP	PPDA	6/4/15	B-H coupling	17.8	12.1	7.7	NMP	N/A	Merve Gumussoy Girgin	CLE-5	Girgin, Syntheis of Pyridine-based Conjugated Microporous Polymers for CO2 Capture and Conversion (MRes dissertation) 2022
12	PPAAQ	TBPA	DAAQ	N/A	1/1.5	B-H coupling	17.8	11.6	8.3	NMP	N/A	Dauren Mukhanov	CL-5	Mukhanov, Development of Conjugated Microporous Polymers for Energy Storage Applications (MRes dissertation), 2022
13	PBAQ	TBB	DAAQ	N/A	1/1.5	B-H coupling	17.9	12.1	9.2	NMP	N/A	Dauren Mukhanov	CL-6	Mukhanov, Development of Conjugated Microporous Polymers for Energy Storage Applications (MRes dissertation), 2022
14	PPAHQ	TBPA	DAHQ(2HCl)	N/A	1/1.5	B-H coupling	17.7	11.9	9.4	DMAc	N/A	Dauren Mukhanov	CL-7	Mukhanov, Development of Conjugated Microporous Polymers for Energy Storage Applications (MRes dissertation), 2022
15	PBHQ	TBB	DAHQ(2HCl)	N/A	1/1.5	B-H coupling	17.7	12.5	9.8	DMAc	N/A	Dauren Mukhanov	CL-8	Mukhanov, Development of Conjugated Microporous Polymers for Energy Storage Applications (MRes dissertation), 2022
16	NPI-4	TAPT	NTCDA	N/A	1/1.5	Polyimide condensation	18.2	12.1	9.2	NMP	N/A	Basiram Brahma Narzary	CL-9	Narzary, Perylene-and Naphthalene-based Porous Polyimide Networks for CO2 Capture and Conversion (PhD dissertation), 2024
17	PTPA-3	TBPA	SBDA(2HCl)	N/A	1/1.5	B-H coupling	17.5493	12.686	10.547	DMF	N/A	John Worth	CL-10	Unpublished (Worth PhD dissertation)

## Sheet: Building_blocks
Instruction: GC_D, P, H are HSPs calculated via the Stefanis group contribution method (Int J Thermophys (2008) 29:568-585) for references.
Full Name	SMILES	Abb	GC_D	GC_P	GC_H
tris(4-bromophenyl)amine	BrC(C=C1)=CC=C1N(C2=CC=C(Br)C=C2)C3=CC=C(Br)C=C3	TBPA	27.3458	8.032	0.87294
p-phenylenediamine	NC1=CC=C(N)C=C1	PPDA	21.1625	8.5858	15.3121
2, 5-dibromobenzoic acid	BrC1=CC=C(Br)C=C1C(O)=O	DBBA	21.0583	8.3897	8.0841
4'-(4-bromophenyl)-2,2':6',2''-terpyridine	BrC(C=C1)=CC=C1C2=CC(C3=NC=CC=C3)=NC(C4=CC=CC=N4)=C2	BPTP	28.1394	9.1053	-10.9413
tris(4-aminophenyl)triazine	NC(C=C1)=CC=C1C2=NC(C3=CC=C(N)C=C3)=NC(C4=CC=C(N)C=C4)=N2	TAPT	26.5006	3.5375	-2.98741
1,3,5-tribromobenzene	BrC1=CC(Br)=CC(Br)=C1	TBB	22.2737	8.3706	4.5155
2,6-diaminoanthraquinone	O=C(C1=C2C=C(N)C=C1)C3=C(C=CC(N)=C3)C2=O	DAAQ	23.2971	12.4804	17.1553
2,5-diaminohydroquinone	NC1=C(O)C=C(N)C(O)=C1	DAHQ	21.9991	11.8484	30.0891
1,4-dibromobenzene	BrC1=CC=C(Br)C=C1	DBB	20.8445	6.9714	4.8091
4,4'-diaminodiphenyl sulfide	NC1=CC=C(SC2=CC=C(N)C=C2)C=C1	DADPS	24.7836	16.9092	12.9819
4,4'-ethylenedianiline	NC(C=C1)=CC=C1CCC2=CC=C(N)C=C2	EDA	22.9911	7.768	13.3151
4,4'-Stilbenediamine	NC(C=C1)=CC=C1/C=C/C2=CC=C(N)C=C2	SBDA	23.2985	7.4036	13.5669
4,4'-dibromo-2,2'-bipyridine	BrC1=CC=NC(C2=CC(Br)=CC=N2)=C1	DBBP	25.8685	12.2926	-4.24652
1,4,5,8,-naphthalenetetracarboxylic dianhydride	O=C(C1=CC=C(C(O2)=O)C3=C1C4=CC=C3C2=O)OC4=O	NTCDA	21.4006	17.0556	11.9405

## Sheet: MLoc_ip_data
group 1				group 2				group 3				group4				group5				group6				group8				group9				group10				group11				group12				group13				group14
PTPA1O				PTPA2O				PTPA3O				PTPA4O				PTPA4O-U1A1				PTPA4O-U1B1				CMP-TP-1				CMP-TP-4				CMP-BP-1				CMP-BP-4				PPAAQ				PBAQ				PPAHQ
CAS	Solvent	Indicator		110-54-3	Hexane	0.010613		110-54-3	Hexane	0.06629		110-54-3	Hexane	0.023395		110-54-3	Hexane	0.011685		110-54-3	Hexane	0.002602		67-68-5	DMSO​	1.16239		67-68-5	DMSO​	1.15885		67-68-5	DMSO​	1.22606		67-68-5	DMSO​	1.2755		91-22-5	Quinoline	1.29158		91-22-5	Quinoline	1.13536		91-22-5	Quinoline
110-54-3	Hexane	0.215935		141-78-6	Ethyl Acetate	0.652812		141-78-6	Ethyl Acetate	0.69676		141-78-6	Ethyl Acetate	0.863423		141-78-6	Ethyl Acetate	0.602574		141-78-6	Ethyl Acetate	0.126752		68-12-2	DMF	0.82191		68-12-2	DMF	0.96609		68-12-2	DMF	1.08708		68-12-2	DMF	1.13123		872-50-4	NMP	1.36512		872-50-4	NMP	1.34191		872-50-4	NMP
141-78-6	Ethyl Acetate	0.029196		64-17-5	Ethanol	0.020781		64-17-5	Ethanol	0.835743		64-17-5	Ethanol	0.319009		64-17-5	Ethanol	0.423115		64-17-5	Ethanol	0.042993		75-05-08	Acetonitrile ​	0.26395		75-05-08	Acetonitrile ​	0.77064		75-05-08	Acetonitrile ​	0.14595		75-05-08	Acetonitrile ​	0.66588		67-68-5	DMSO	1.36393		67-68-5	DMSO	1.32293		67-68-5	DMSO
64-17-5	Ethanol	0.038553		108-88-3	Toluene	0.119808		108-88-3	Toluene	0.12453		108-88-3	Toluene	0.214158		108-88-3	Toluene	0.239624		108-88-3	Toluene	0.098329		872-50-4	NMP​	0.99088		872-50-4	NMP​	1.04269		872-50-4	NMP​	1.26109		872-50-4	NMP​	1.26264		108-32-7	Propylene carbonate	1.17832		108-32-7	Propylene carbonate	0.98477		108-32-7	Propylene carbonate
108-88-3	Toluene	0.256725		75-09-2	DCM	1.03255		75-09-2	DCM	0.646167		75-09-2	DCM	0.910659		75-09-2	DCM	0.339436		75-09-2	DCM	0.260424		108-32-7	​ Propylene carbonate	0.70001		108-32-7	​ Propylene carbonate	0.44952		108-32-7	​ Propylene carbonate	1.08592		108-32-7	​ Propylene carbonate	0.92245		123-91-1	Dioxane	1.19615		123-91-1	Dioxane	1.08098		123-91-1	Dioxane
75-09-2	DCM	0.905648		67-66-3	Chloroform	1.19082		67-66-3	Chloroform	1.01915		67-66-3	Chloroform	0.952465		67-66-3	Chloroform	0.484373		67-66-3	Chloroform	0.580161		1330-20-7	Xylene	0.0275		1330-20-7	Xylene	0.00308		1330-20-7	Xylene	0.12009		1330-20-7	Xylene	0.00897		68-12-2	DMF	1.18698		68-12-2	DMF	1.20619		68-12-2	DMF
67-66-3	Chloroform	1.08967		67-64-1	Acetone	0.648222		67-64-1	Acetone	0.830511		67-64-1	Acetone	0.627041		67-64-1	Acetone	0.769191		67-64-1	Acetone	0.106999		108-88-3	Toluene	0.10316		108-88-3	Toluene	0.05348		108-88-3	Toluene	0.25198		108-88-3	Toluene	0.0946		616-47-7	1-methylimidazole	1.33382		616-47-7	NMI	1.30911		616-47-7	NMI
67-64-1	Acetone	0.199021		67-63-0	Isopropanol	1.10181		67-63-0	Isopropanol	0.96906		67-63-0	Isopropanol	0.260898		67-63-0	Isopropanol	0.55614		67-63-0	Isopropanol	0.091373		64-17-5	Ethanol	0.56354		64-17-5	Ethanol	0.78542		64-17-5	Ethanol	0.99857		64-17-5	Ethanol	0.27399		75-05-08	Acetonitrile	1.12043		75-05-08	Acetonitrile	0.52874		75-05-08	Acetonitrile
67-63-0	Isopropanol	0.091757		109-99-9	Tetrahydrofuran	1.12061		109-99-9	Tetrahydrofuran	0.111064		109-99-9	Tetrahydrofuran	0.788625		109-99-9	Tetrahydrofuran	1.08041		109-99-9	Tetrahydrofuran	0.179796		123-91-1	Dioxane	0.05713		123-91-1	Dioxane	0.1763		123-91-1	Dioxane	0.13578		123-91-1	Dioxane	0.31235		1330-20-7	Xylene	1.2504		1330-20-7	Xylene	0.15748		1330-20-7	Xylene
109-99-9	Tetrahydrofuran	0.061738		75-05-08	Acetonitrile	0.606027		75-05-08	Acetonitrile	0.418871		75-05-08	Acetonitrile	0.1857		75-05-08	Acetonitrile	0.11691		75-05-08	Acetonitrile	0.039711		67-66-3	Chloroform	0.29725		67-66-3	Chloroform	0.62212		67-66-3	Chloroform	0.97709		67-66-3	Chloroform	1.01007		64-17-5	Ethanol	1.10859		64-17-5	Ethanol	0.47277		64-17-5	Ethanol
75-05-08	Acetonitrile	0.027815		7732-18-5	Water	0		7732-18-5	Water	0.51764		7732-18-5	Water	0.02714		7732-18-5	Water	0		7732-18-5	Water	0		67-64-1	Acetone	0.14049		67-64-1	Acetone	0.10759		67-64-1	Acetone	0.1499		67-64-1	Acetone	0.74428		108-88-3	Toluene	1.22777		108-88-3	Toluene	0.10179		108-88-3	Toluene
7732-18-5	Water	0		123-91-1	1,4-Dioxane	0.754425		123-91-1	1,4-Dioxane	0.171642		123-91-1	1,4-Dioxane	0.423018		123-91-1	1,4-Dioxane	1.01197		123-91-1	1,4-Dioxane	0.171358		75-09-2	Dichloromethane	0.30601		75-09-2	Dichloromethane	0.24256		75-09-2	Dichloromethane	0.58591		75-09-2	Dichloromethane	0.59045		127-19-5	Dimethylacetamide	1.2358		127-19-5	Dimethylacetamide	1.1998		127-19-5	Dimethylacetamide
123-91-1	1,4-Dioxane	0.033558		67-68-5	DMSO	1.0876		67-68-5	DMSO	0.935734		67-68-5	DMSO	0.80095		67-68-5	DMSO	1.06815		67-68-5	DMSO	0.919614		141-78-6	Ethyl acetate	0.13167		141-78-6	Ethyl acetate	0.05092		141-78-6	Ethyl acetate	0.09966		141-78-6	Ethyl acetate	0.27036		67-64-1	Acetone	1.13759		67-64-1	Acetone	0.90919		67-64-1	Acetone
67-68-5	DMSO	0.709555		1330-20-7	Xylene	0.136845		1330-20-7	Xylene	0.088822		1330-20-7	Xylene	0.238004		1330-20-7	Xylene	0.228044		1330-20-7	Xylene	0.168262		110-54-3	Hexane	0		110-54-3	Hexane	0		110-54-3	Hexane	0.01586		110-54-3	Hexane	0.08919						203-577-9	m-cresol	1.20236		203-577-9	m-cresol
1330-20-7	Xylene	0.475726																						109-99-9	THF	0.35333		109-99-9	THF	0.41972		109-99-9	THF	0.79525		109-99-9	THF	0.46106
																								7732-18-5	Water	0		7732-18-5	Water	0		7732-18-5	Water	0.50094		7732-18-5	Water	0.06472
[truncated: 10 more columns]

## Sheet: MLoc_best_solv
ID	Name	Best solvent	R
1	PTPA-1O	DCM* (THF)	1.65* (3.16)
2	PTPA-2O	THF	0.5
3	PTPA-3O	THF	2.58
4	PTPA-4O	THF	0.72
5	PTPA-4O-U1A1	THF	0.95
6	PTPA-4O-U1B1	DCM* (THF)	1.38* (2.26)
7	PTPA163	THF	0.01
8	CMP-TP-1	NMP	1.86
9	CMP-TP-4	NMP	2.2
10	CMP-BP-1	NMP	1.62
11	CMP-BP-4	NMP	0.67
12	PPAAQ	NMP	1.36
13	PBAQ	NMP	2.06
14	PPAHQ	DMAc	1.93
15	PBHQ	DMAc	2
16	NPI-4	NMP	2.02
17	PTPA-3	DMF	1.3

## Sheet: MLoc_full_detail
group1	PTPA1O
No.	Name	D	P	H	T	dD	dP	dH	dT	R
MLoc	PTPA_1O Best solvent: 5	17.8467	4.83728	5.79967	19.3788					0
5	100% DCM	18.2	6.3	6.1	20.2025	0.353348	1.46272	0.300335	0.823663	1.65202
6	100% Chloroform	17.8	3.1	5.7	18.9457	0.0466524	1.73728	0.0996655	0.4331	1.74263
9	100% Tetrahydrofuran	16.8	5.7	8	19.461	1.04665	0.862723	2.20033	0.0821742	3.15716
12	100% 1,4-Dioxane	19	1.8	7.4	20.4695	1.15335	3.03728	1.60033	1.09068	4.13606
2	100% Ethyl Acetate	15.8	5.3	7.2	18.1541	2.04665	0.462723	1.40033	1.22475	4.35088
14	100% Xylene	17.6	1	3.1	17.8989	0.246652	3.83728	2.69967	1.47993	4.71765
4	100% Toluene	18	1.4	2	18.1648	0.153348	3.43728	3.79967	1.21401	5.13287
7	100% Acetone	15.5	10.4	7	19.9351	2.34665	5.56272	1.20033	0.556332	7.37644
1	100% Hexane	14.9	0	0	14.9	2.94665	4.83728	5.79967	4.47881	9.57948
8	100% Isopropanol	15.8	6.1	16.4	23.5756	2.04665	1.26272	10.6003	4.19681	11.4331
13	100% DMSO	18.4	16.4	10.2	26.6751	0.553348	11.5627	4.40033	7.29627	12.4211
10	100% Acetonitrile	15.3	18	6.1	24.3988	2.54665	13.1627	0.300335	5.01996	14.117
3	100% Ethanol	15.8	8.8	19.4	26.5224	2.04665	3.96272	13.6003	7.14363	14.7454
11	100% Water	15.5	16	42.3	47.8073	2.34665	11.1627	36.5003	28.4285	38.4566
group2	PTPA2O
No.	Name	D	P	H	T	dD	dP	dH	dT	R
MLoc	PTPA_2O Best solvent: 9	16.9748	5.96697	7.78476	19.6049					0
9	100% Tetrahydrofuran	16.8	5.7	8	19.461	0.174794	0.266965	0.215241	0.143879	0.489705
2	100% Ethyl Acetate	15.8	5.3	7.2	18.1541	1.17479	0.666965	0.584759	1.4508	2.51144
5	100% DCM	18.2	6.3	6.1	20.2025	1.22521	0.333035	1.68476	0.597609	2.9923
6	100% Chloroform	17.8	3.1	5.7	18.9457	0.825206	2.86697	2.08476	0.659154	3.91019
7	100% Acetone	15.5	10.4	7	19.9351	1.47479	4.43303	0.784759	0.330279	5.38217
12	100% 1,4-Dioxane	19	1.8	7.4	20.4695	2.02521	4.16697	0.384759	0.864623	5.82387
14	100% Xylene	17.6	1	3.1	17.8989	0.625206	4.96697	4.68476	1.70598	6.94127
4	100% Toluene	18	1.4	2	18.1648	1.02521	4.56697	5.78476	1.44006	7.65015
8	100% Isopropanol	15.8	6.1	16.4	23.5756	1.17479	0.133035	8.61524	3.97076	8.93088
1	100% Hexane	14.9	0	0	14.9	2.07479	5.96697	7.78476	4.70487	10.6502
13	100% DMSO	18.4	16.4	10.2	26.6751	1.42521	10.433	2.41524	7.07022	11.0818
3	100% Ethanol	15.8	8.8	19.4	26.5224	1.17479	2.83303	11.6152	6.91758	12.1844
10	100% Acetonitrile	15.3	18	6.1	24.3988	1.67479	12.033	1.68476	4.7939	12.6037
11	100% Water	15.5	16	42.3	47.8073	1.47479	10.033	34.5152	28.2025	36.0647
group3	PTPA3O
No.	Name	D	P	H	T	dD	dP	dH	dT	R
MLoc	PTPA_3O Best solvent: 9	16.6571	7.77696	9.50701	20.696					0
9	100% Tetrahydrofuran	16.8	5.7	8	19.461	0.142925	2.07696	1.50701	1.23497	2.58196
2	100% Ethyl Acetate	15.8	5.3	7.2	18.1541	0.857075	2.47696	2.30701	2.54189	3.7942
7	100% Acetone	15.5	10.4	7	19.9351	1.15707	2.62304	2.50701	0.760808	4.30357
5	100% DCM	18.2	6.3	6.1	20.2025	1.54293	1.47696	3.40701	0.493477	4.82821
6	100% Chloroform	17.8	3.1	5.7	18.9457	1.14293	4.67696	3.80701	1.75024	6.44921
8	100% Isopropanol	15.8	6.1	16.4	23.5756	0.857075	1.67696	6.89299	2.87967	7.2982
12	100% 1,4-Dioxane	19	1.8	7.4	20.4695	2.34293	5.97696	2.10701	0.226463	7.88167
13	100% DMSO	18.4	16.4	10.2	26.6751	1.74293	8.62304	0.692989	5.97913	9.32675
14	100% Xylene	17.6	1	3.1	17.8989	0.942925	6.77696	6.40701	2.79707	9.5149
3	100% Ethanol	15.8	8.8	19.4	26.5224	0.857075	1.02304	9.89299	5.82649	10.0924
4	100% Toluene	18	1.4	2	18.1648	1.34293	6.37696	7.50701	2.53115	10.2095
10	100% Acetonitrile	15.3	18	6.1	24.3988	1.35707	10.223	3.40701	3.70282	11.1124
1	100% Hexane	14.9	0	0	14.9	1.75707	7.77696	9.50701	5.79595	12.7755
11	100% Water	15.5	16	42.3	47.8073	1.15707	8.22304	32.793	27.1114	33.8874
group4	PTPA4O
No.	Name	D	P	H	T	dD	dP	dH	dT	R
MLoc	PTPA_4O Best solvent: 9	17.0009	5.894	7.429	19.4669					0
9	100% Tetrahydrofuran	16.8	5.7	8	19.461	0.200931	0.194005	0.571004	0.00593186	0.72469
2	100% Ethyl Acetate	15.8	5.3	7.2	18.1541	1.20093	0.594005	0.228996	1.31286	2.4848
5	100% DCM	18.2	6.3	6.1	20.2025	1.19907	0.405995	1.329	0.735557	2.77167
6	100% Chloroform	17.8	3.1	5.7	18.9457	0.799069	2.794	1.729	0.521207	3.65376
7	100% Acetone	15.5	10.4	7	19.9351	1.50093	4.506	0.428996	0.468226	5.43132
12	100% 1,4-Dioxane	19	1.8	7.4	20.4695	1.99907	4.094	0.0289961	1.00257	5.72248
14	100% Xylene	17.6	1	3.1	17.8989	0.599069	4.894	4.329	1.56804	6.64282
4	100% Toluene	18	1.4	2	18.1648	0.999069	4.494	5.429	1.30212	7.32548
8	100% Isopropanol	15.8	6.1	16.4	23.5756	1.20093	0.205995	8.971	4.1087	9.28926
1	100% Hexane	14.9	0	0	14.9	2.10093	5.894	7.429	4.56692	10.3723
13	100% DMSO	18.4	16.4	10.2	26.6751	1.39907	10.506	2.771	7.20816	11.2198
3	100% Ethanol	15.8	8.8	19.4	26.5224	1.20093	2.906	11.971	7.05552	12.5506
10	100% Acetonitrile	15.3	18	6.1	24.3988	1.70093	12.106	1.329	4.93185	12.6449
11	100% Water	15.5	16	42.3	47.8073	1.50093	10.106	34.871	28.3404	36.4298
group5	PTPA4OU1A1
No.	Name	D	P	H	T	dD	dP	dH	dT	R
MLoc	PTPA_4O_U1A1 Best solvent: 9	16.9418	6.58447	8.19913	19.94					0
9	100% Tetrahydrofuran	16.8	5.7	8	19.461	0.141796	0.884471	0.199134	0.479062	0.949931
2	100% Ethyl Acetate	15.8	5.3	7.2	18.1541	1.1418	1.28447	0.999134	1.78599	2.80409
5	100% DCM	18.2	6.3	6.1	20.2025	1.2582	0.284471	2.09913	0.262427	3.28932
6	100% Chloroform	17.8	3.1	5.7	18.9457	0.858204	3.48447	2.49913	0.994336	4.6188
7	100% Acetone	15.5	10.4	7	19.9351	1.4418	3.81553	1.19913	0.00490343	4.93065
12	100% 1,4-Dioxane	19	1.8	7.4	20.4695	2.0582	4.78447	0.799134	0.529441	6.36196
14	100% Xylene	17.6	1	3.1	17.8989	0.658204	5.58447	5.09913	2.04117	7.67596
4	100% Toluene	18	1.4	2	18.1648	1.0582	5.18447	6.19913	1.77525	8.35387
8	100% Isopropanol	15.8	6.1	16.4	23.5756	1.1418	0.484471	8.20087	3.63557	8.52665
13	100% DMSO	18.4	16.4	10.2	26.6751	1.4582	9.81553	2.00087	6.73503	10.4333
1	100% Hexane	14.9	0	0	14.9	2.0418	6.58447	8.19913	5.04005	11.2808
3	100% Ethanol	15.8	8.8	19.4	26.5224	1.1418	2.21553	11.2009	6.5824	11.644
10	100% Acetonitrile	15.3	18	6.1	24.3988	1.6418	11.4155	2.09913	4.45872	12.0624
11	100% Water	15.5	16	42.3	47.8073	1.4418	9.41553	34.1009	27.8673	35.4942
group6	PTPA4OU1B1
No.	Name	D	P	H	T	dD	dP	dH	dT	R
MLoc	PTPA_4O_U1B1 Best solvent: 5	17.7135	6.61375	7.0285	20.172					0
5	100% DCM	18.2	6.3	6.1	20.2025	0.486495	0.313747	0.9285	0.0304717	1.38103
9	100% Tetrahydrofuran	16.8	5.7	8	19.461	0.913505	0.913747	0.9715	0.711017	2.26202
6	100% Chloroform	17.8	3.1	5.7	18.9457	0.0864947	3.51375	1.3285	1.22629	3.76049
2	100% Ethyl Acetate	15.8	5.3	7.2	18.1541	1.91351	1.31375	0.1715	2.01794	4.04986
12	100% 1,4-Dioxane	19	1.8	7.4	20.4695	1.28649	4.81375	0.3715	0.297486	5.47087
7	100% Acetone	15.5	10.4	7	19.9351	2.21351	3.78625	0.0284997	0.236859	5.82537
14	100% Xylene	17.6	1	3.1	17.8989	0.113505	5.61375	3.9285	2.27312	6.85557
4	100% Toluene	18	1.4	2	18.1648	0.286495	5.21375	5.0285	2.0072	7.26617
8	100% Isopropanol	15.8	6.1	16.4	23.5756	1.91351	0.513747	9.3715	3.40362	10.1358
13	100% DMSO	18.4	16.4	10.2	26.6751	0.686495	9.78625	3.1715	6.50308	10.3785
1	100% Hexane	14.9	0	0	14.9	2.81351	6.61375	7.0285	5.272	11.1716
10	100% Acetonitrile	15.3	18	6.1	24.3988	2.41351	11.3863	0.9285	4.22677	12.402
3	100% Ethanol	15.8	8.8	19.4	26.5224	1.91351	2.18625	12.3715	6.35044	13.1332
11	100% Water	15.5	16	42.3	47.8073	2.21351	9.38625	35.2715	27.6353	36.7665
group7	PTPA163
No.	Name	D	P	H	T	dD	dP	dH	dT	R
MLoc	PTPA163 Best solvent: 12	16.7992	5.70391	7.99407	19.459	0	0	0	0	0
12	Tetrahydrofuran	16.8	5.7	8	19.461	-0.000812388	0.00390687	-0.00593162	-0.00199416	0.00728613
1	Ethyl acetate	15.8	5.3	7.2	18.1541	0.999188	0.403907	0.794068	1.30493	2.18796
9	Chloroform	17.8	3.1	5.7	18.9457	-1.00081	2.60391	2.29407	0.513281	4.00619
10	Acetone	15.5	10.4	7	19.9351	1.29919	-4.69609	0.994068	-0.476152	5.4583
6	1,4-Dioxane	19	1.8	7.4	20.4695	-2.20081	3.90391	0.594068	-1.0105	5.91335
7	Diethyl ether	14.5	2.9	5.1	15.6419	2.29919	2.80391	2.89407	3.81706	6.11413
8	1,2-Dichloroethane	19	7.4	4.1	20.7983	-2.20081	-1.69609	3.89407	-1.33932	6.11676
3	Xylene	17.6	1	3.1	17.8989	-0.800812	4.70391	4.89407	1.56011	6.97451
4	Toluene	18	1.4	2	18.1648	-1.20081	4.30391	5.99407	1.29419	7.76017
11	Isopropanol	15.8	6.1	16.4	23.5756	0.999188	-0.396093	-8.40593	-4.11663	8.64928
0	Hexane	14.9	0	0	14.9	1.89919	5.70391	7.99407	4.55899	10.5294
5	Ethanol	15.8	8.8	19.4	26.5224	0.999188	-3.09609	-11.4059	-7.06345	11.9864
2	Acetonitrile	15.3	18	6.1	24.3988	1.49919	-12.2961	1.89407	-4.93978	12.7973
13	Water	15.5	16	42.3	47.8073	1.29919	-10.2961	-34.3059	-28.3483	35.9118
Group 8	CMP-TP-1
No.	Name	D	P	H	T	dD	dP	dH	dT	R
MLoc	CMP-TP-1 Best solvent: 4	17.8493	13.1125	8.84614	23.8493					0
4	100% NMP​	18	12.3	7.2	22.9593	0.150685	0.812541	1.64614	0.890026	1.86033
2	100% DMF	17.4	13.7	11.3	24.8624	0.449315	0.587459	2.45386	1.01308	2.67845
1	100% DMSO​	18.4	16.4	10.2	26.6751	0.550685	3.28746	1.35386	2.82574	3.72201
11	100% Acetone	15.5	10.4	7	19.9351	2.34931	2.71254	1.84614	3.91419	5.7309
12	100% Dichloromethane	18.2	6.3	6.1	20.2025	0.350685	6.81254	2.74614	3.64686	7.37861
3	100% Acetonitrile ​	15.3	18	6.1	24.3988	2.54931	4.88746	2.74614	0.549433	7.5779
15	100% THF	16.8	5.7	8	19.461	1.04931	7.41254	0.846137	4.38835	7.75022
5	100% ​ Propylene carbonate	20	18	4.1	27.2178	2.15069	4.88746	4.74614	3.36849	8.05698
13	100% Ethyl acetate	15.8	5.3	7.2	18.1541	2.04931	7.81254	1.64614	5.69527	8.97465
10	100% Chloroform	17.8	3.1	5.7	18.9457	0.0493148	10.0125	3.14614	4.90363	10.4957
9	100% Dioxane	19	1.8	7.4	20.4695	1.15069	11.3125	1.44614	3.37985	11.6345
8	100% Ethanol	15.8	8.8	19.4	26.5224	2.04931	4.31254	10.5539	2.67311	12.1153
6	100% Xylene	17.6	1	3.1	17.8989	0.249315	12.1125	5.74614	5.95046	13.4157
7	100% Toluene	18	1.4	2	18.1648	0.150685	11.7125	6.84614	5.68454	13.57
14	100% Hexane	14.9	0	0	14.9	2.94931	13.1125	8.84614	8.94934	16.8815
16	100% Water	15.5	16	42.3	47.8073	2.34931	2.88746	33.4539	23.958	33.9054
Group9	CMP-TP-4
No.	Name	D	P	H	T	dD	dP	dH	dT	R
MLoc	CMP-TP-4 Best solvent: 4	17.6435	12.9879	9.16854	23.7495					0
4	100% NMP​	18	12.3	7.2	22.9593	0.356521	0.687855	1.96854	0.790191	2.2038
2	100% DMF	17.4	13.7	11.3	24.8624	0.243479	0.712145	2.13146	1.11292	2.29943
1	100% DMSO​	18.4	16.4	10.2	26.6751	0.756521	3.41215	1.03146	2.92558	3.87246
11	100% Acetone	15.5	10.4	7	19.9351	2.14348	2.58785	2.16854	3.81436	5.45688
12	100% Dichloromethane	18.2	6.3	6.1	20.2025	0.556521	6.68785	3.06854	3.54703	7.44192
3	100% Acetonitrile ​	15.3	18	6.1	24.3988	2.34348	5.01215	3.06854	0.649268	7.51699
15	100% THF	16.8	5.7	8	19.461	0.843479	7.28785	1.16854	4.28852	7.57127
5	100% ​ Propylene carbonate	20	18	4.1	27.2178	2.35652	5.01215	5.06854	3.46832	8.54544
13	100% Ethyl acetate	15.8	5.3	7.2	18.1541	1.84348	7.68785	1.96854	5.59544	8.75054
10	100% Chloroform	17.8	3.1	5.7	18.9457	0.156521	9.88785	3.46854	4.80379	10.4832
9	100% Dioxane	19	1.8	7.4	20.4695	1.35652	11.1879	1.76854	3.28001	11.6472
8	100% Ethanol	15.8	8.8	19.4	26.5224	1.84348	4.18785	10.2315	2.77294	11.6539
6	100% Xylene	17.6	1	3.1	17.8989	0.0434786	11.9879	6.06854	5.85062	13.4366
7	100% Toluene	18	1.4	2	18.1648	0.356521	11.5879	7.16854	5.5847	13.6446
14	100% Hexane	14.9	0	0	14.9	2.74348	12.9879	9.16854	8.8495	16.8182
16	100% Water	15.5	16	42.3	47.8073	2.14348	3.01215	33.1315	24.0578	33.5432
group 10	CMP-BP-1
No.	Name	D	P	H	T	dD	dP	dH	dT	R
MLoc	CMP-BP-1 Best solvent: 4	17.8167	11.8371	8.70382	23.0934					0
4	100% NMP​	18	12.3	7.2	22.9593	0.183345	0.462933	1.50382	0.134103	1.61562
2	100% DMF	17.4	13.7	11.3	24.8624	0.416655	1.86293	2.59618	1.76901	3.30228
1	100% DMSO​	18.4	16.4	10.2	26.6751	0.583345	4.56293	1.49618	3.58167	4.94167
11	100% Acetone	15.5	10.4	7	19.9351	2.31665	1.43707	1.70382	3.15827	5.14157
12	100% Dichloromethane	18.2	6.3	6.1	20.2025	0.383345	5.53707	2.60382	2.89094	6.16659
15	100% THF	16.8	5.7	8	19.461	1.01665	6.13707	0.703818	3.63243	6.50333
13	100% Ethyl acetate	15.8	5.3	7.2	18.1541	2.01665	6.53707	1.50382	4.93935	7.82702
3	100% Acetonitrile ​	15.3	18	6.1	24.3988	2.51665	6.16293	2.60382	1.30536	8.37232
5	100% ​ Propylene carbonate	20	18	4.1	27.2178	2.18335	6.16293	4.60382	4.12441	8.84561
10	100% Chloroform	17.8	3.1	5.7	18.9457	0.0166547	8.73707	3.00382	4.1477	9.23907
9	100% Dioxane	19	1.8	7.4	20.4695	1.18335	10.0371	1.30382	2.62392	10.3944
8	100% Ethanol	15.8	8.8	19.4	26.5224	2.01665	3.03707	10.6962	3.42903	11.8279
6	100% Xylene	17.6	1	3.1	17.8989	0.216655	10.8371	5.60382	5.19453	12.2079
7	100% Toluene	18	1.4	2	18.1648	0.183345	10.4371	6.70382	4.92861	12.41
14	100% Hexane	14.9	0	0	14.9	2.91665	11.8371	8.70382	8.19341	15.8082
16	100% Water	15.5	16	42.3	47.8073	2.31665	4.16293	33.5962	24.7139	34.1687
group 11	CMP-BP-4
No.	Name	D	P	H	T	dD	dP	dH	dT	R
MLoc	CMP-BP-4 Best solvent: 4	17.7911	12.131	7.70101	22.869					0
4	100% NMP​	18	12.3	7.2	22.9593	0.208905	0.16902	0.501005	0.0903539	0.673898
2	100% DMF	17.4	13.7	11.3	24.8624	0.391095	1.56902	3.59899	1.99346	4.0033
11	100% Acetone	15.5	10.4	7	19.9351	2.2911	1.73098	0.701005	2.93381	4.94815
1	100% DMSO​	18.4	16.4	10.2	26.6751	0.608905	4.26902	2.49899	3.80612	5.09437
12	100% Dichloromethane	18.2	6.3	6.1	20.2025	0.408905	5.83098	1.60101	2.66648	6.10183
15	100% THF	16.8	5.7	8	19.461	0.991095	6.43098	0.298995	3.40797	6.73617
3	100% Acetonitrile ​	15.3	18	6.1	24.3988	2.4911	5.86902	1.60101	1.52981	7.86326
13	100% Ethyl acetate	15.8	5.3	7.2	18.1541	1.9911	6.83098	0.501005	4.7149	7.92282
5	100% ​ Propylene carbonate	20	18	4.1	27.2178	2.2089	5.86902	3.60101	4.34887	8.18106
10	100% Chloroform	17.8	3.1	5.7	18.9457	0.00890479	9.03098	2.00101	3.92325	9.25002
9	100% Dioxane	19	1.8	7.4	20.4695	1.2089	10.331	0.301005	2.39947	10.6144
6	100% Xylene	17.6	1	3.1	17.8989	0.191095	11.131	4.60101	4.97008	12.0505
7	100% Toluene	18	1.4	2	18.1648	0.208905	10.731	5.70101	4.70416	12.1585
8	100% Ethanol	15.8	8.8	19.4	26.5224	1.9911	3.33098	11.699	3.65349	12.7992
14	100% Hexane	14.9	0	0	14.9	2.8911	12.131	7.70101	7.96896	15.4887
16	100% Water	15.5	16	42.3	47.8073	2.2911	3.86902	34.599	24.9384	35.1149
group 12	PPAAQ
No.	Name	D	P	H	T	dD	dP	dH	dT	R
MLoc	PPAAQ Best solvent: 2	17.7486	11.6351	8.27	22.7768					0
2	100% NMP	18	12.3	7.2	22.9593	0.251356	0.664917	1.07	0.182516	1.35637
12	100% Dimethylacetamide	16.8	11.5	10.2	22.7713	0.948644	0.135083	1.93	0.00554211	2.70977
6	100% DMF	17.4	13.7	11.3	24.8624	0.348644	2.06492	3.03	2.08563	3.73242
13	100% Acetone	15.5	10.4	7	19.9351	2.24864	1.23508	1.27	2.84165	4.83363
3	100% DMSO	18.4	16.4	10.2	26.6751	0.651356	4.76492	1.93	3.89829	5.30343
7	100% 1-methylimidazole	19.7	15.6	11.2	27.5116	1.95136	3.96492	2.93	4.73484	6.28782
1	100% Quinoline	19.4	5.6	5.7	20.9812	1.65136	6.03508	2.57	1.79561	7.34405
8	100% Acetonitrile	15.3	18	6.1	24.3988	2.44864	6.36492	2.17	1.62197	8.31892
4	100% Propylene carbonate	20	18	4.1	27.2178	2.25136	6.36492	4.17	4.44103	8.84169
5	100% Dioxane	19	1.8	7.4	20.4695	1.25136	9.83508	0.870001	2.30731	10.1857
9	100% Xylene	17.6	1	3.1	17.8989	0.148644	10.6351	5.17	4.87791	11.8289
11	100% Toluene	18	1.4	2	18.1648	0.251356	10.2351	6.27	4.61199	12.0134
10	100% Ethanol	15.8	8.8	19.4	26.5224	1.94864	2.83508	11.13	3.74565	12.1286
group 13	PBAQ
No.	Name	D	P	H	T	dD	dP	dH	dT	R
MLoc	PBAQ Best solvent: 2	17.8592	12.1097	9.23565	23.4711					0
2	100% NMP	18	12.3	7.2	22.9593	0.140823	0.190329	2.03565	0.511766	2.06383
12	100% Dimethylacetamide	16.8	11.5	10.2	22.7713	1.05918	0.609671	0.964354	0.699824	2.40606
6	100% DMF	17.4	13.7	11.3	24.8624	0.459177	1.59033	2.06435	1.39134	2.76298
3	100% DMSO	18.4	16.4	10.2	26.6751	0.540823	4.29033	0.964354	3.204	4.52845
7	100% 1-methylimidazole	19.7	15.6	11.2	27.5116	1.84082	3.49033	1.96435	4.04056	5.44018
13	100% Acetone	15.5	10.4	7	19.9351	2.35918	1.70967	2.23565	3.53593	5.49399
14	100% M-cresol	18.5	6.5	13.7	23.9205	0.640823	5.60967	4.46435	0.449415	7.28296
1	100% Quinoline	19.4	5.6	5.7	20.9812	1.54082	6.50967	3.53565	2.4899	8.02329
8	100% Acetonitrile	15.3	18	6.1	24.3988	2.55918	5.89033	3.13565	0.927692	8.40986
4	100% Propylene carbonate	20	18	4.1	27.2178	2.14082	5.89033	5.13565	3.74675	8.91085
5	100% Dioxane	19	1.8	7.4	20.4695	1.14082	10.3097	1.83565	3.00159	10.7175
10	100% Ethanol	15.8	8.8	19.4	26.5224	2.05918	3.30967	10.1644	3.05137	11.4555
9	100% Xylene	17.6	1	3.1	17.8989	0.259177	11.1097	6.13565	5.5722	12.702
11	100% Toluene	18	1.4	2	18.1648	0.140823	10.7097	7.23565	5.30628	12.9279
group 14	PPAHQ
No.	Name	D	P	H	T	dD	dP	dH	dT	R
MLoc	PPAHQ Best solvent: 12	17.6472	11.909	9.37348	23.2618					0
12	100% Dimethylacetamide	16.8	11.5	10.2	22.7713	0.847207	0.408957	0.826519	0.490503	1.9291
2	100% NMP	18	12.3	7.2	22.9593	0.352793	0.391043	2.17348	0.302445	2.31836
6	100% DMF	17.4	13.7	11.3	24.8624	0.247207	1.79104	1.92652	1.60066	2.67652
3	100% DMSO	18.4	16.4	10.2	26.6751	0.752793	4.49104	0.826519	3.41333	4.80826
13	100% Acetone	15.5	10.4	7	19.9351	2.14721	1.50896	2.37348	3.32661	5.13346
7	100% 1-methylimidazole	19.7	15.6	11.2	27.5116	2.05279	3.69104	1.82652	4.24988	5.81514
14	100% M-cresol	18.5	6.5	13.7	23.9205	0.852793	5.40896	4.32652	0.658737	7.13334
1	100% Quinoline	19.4	5.6	5.7	20.9812	1.75279	6.30896	3.67348	2.28057	8.09855
8	100% Acetonitrile	15.3	18	6.1	24.3988	2.34721	6.09104	3.27348	1.13701	8.35787
4	100% Propylene carbonate	20	18	4.1	27.2178	2.35279	6.09104	5.27348	3.95607	9.33022
5	100% Dioxane	19	1.8	7.4	20.4695	1.35279	10.109	1.97348	2.79227	10.6492
10	100% Ethanol	15.8	8.8	19.4	26.5224	1.84721	3.10896	10.0265	3.26069	11.1286
9	100% Xylene	17.6	1	3.1	17.8989	0.0472074	10.909	6.27348	5.36287	12.5845
11	100% Toluene	18	1.4	2	18.1648	0.352793	10.509	7.37348	5.09696	12.8571
group 15	PBHQ
No.	Name	D	P	H	T	dD	dP	dH	dT	R
MLoc	PBHQ Best solvent: 12	17.6491	12.4811	9.78306	23.7271					0
12	100% Dimethylacetamide	16.8	11.5	10.2	22.7713	0.84907	0.981081	0.416944	0.955846	2.00501
6	100% DMF	17.4	13.7	11.3	24.8624	0.24907	1.21892	1.51694	1.13532	2.00874
2	100% NMP	18	12.3	7.2	22.9593	0.35093	0.181081	2.58306	0.767788	2.68283
3	100% DMSO	18.4	16.4	10.2	26.6751	0.75093	3.91892	0.416944	2.94798	4.2175
7	100% 1-methylimidazole	19.7	15.6	11.2	27.5116	2.05093	3.11892	1.41694	3.78453	5.34421
13	100% Acetone	15.5	10.4	7	19.9351	2.14907	2.08108	2.78306	3.79195	5.52723
14	100% m-cresol	18.5	6.5	13.7	23.9205	0.85093	5.98108	3.91694	0.193393	7.34929
8	100% Acetonitrile	15.3	18	6.1	24.3988	2.34907	5.51892	3.68306	0.671671	8.12994
1	100% Quinoline	19.4	5.6	5.7	20.9812	1.75093	6.88108	4.08306	2.74592	8.73405
4	100% Propylene carbonate	20	18	4.1	27.2178	2.35093	5.51892	5.68306	3.49073	9.21212
10	100% Ethanol	15.8	8.8	19.4	26.5224	1.84907	3.68108	9.61694	2.79534	10.9413
5	100% Dioxane	19	1.8	7.4	20.4695	1.35093	10.6811	2.38306	3.25761	11.2723
9	100% Xylene	17.6	1	3.1	17.8989	0.0490704	11.4811	6.68306	5.82822	13.2849
11	100% Toluene	18	1.4	2	18.1648	0.35093	11.0811	7.78306	5.5623	13.5595
group 16	NPI4
No.	Name	D	P	H	T	dD	dP	dH	dT	R
MLoc	NPI4 Best solvent: 4	18.1703	12.145	9.18534	23.7072					0
4	100% N-Methyl-2-pyrrolidone	18	12.3	7.2	22.9593	0.170303	0.155023	1.98534	0.74788	2.02031
2	100% DMF	17.4	13.7	11.3	24.8624	0.770303	1.55502	2.11466	1.15523	3.04357
1	100% DMSO	18.4	16.4	10.2	26.6751	0.229697	4.25502	1.01466	2.96789	4.39838
5	100% NMI	19.7	15.6	11.2	27.5116	1.5297	3.45502	2.01466	3.80444	5.03547
8	100% m-Cresol	18.5	6.5	13.7	23.9205	0.329697	5.64498	4.51466	0.213302	7.25828
7	100% Quinoline	19.4	5.6	5.7	20.9812	1.2297	6.54498	3.48534	2.72601	7.81236
6	100% Propylene carbonate	20	18	4.1	27.2178	1.8297	5.85502	5.08534	3.51063	8.57515
3	100% ACN	15.3	18	6.1	24.3988	2.8703	5.85502	3.08534	0.691579	8.761
12	100% Dioxane	19	1.8	7.4	20.4695	0.829697	10.345	1.78534	3.2377	10.6282
11	100% Ethanol	15.8	8.8	19.4	26.5224	2.3703	3.34498	10.2147	2.81525	11.7474
9	100% Xylene	17.6	1	3.1	17.8989	0.570303	11.145	6.08534	5.80831	12.7492
10	100% Toluene	18	1.4	2	18.1648	0.170303	10.745	7.18534	5.54239	12.9306
13	100% Mesitylene	18	0	0.6	18.01	0.170303	12.145	8.58534	5.69719	14.877
group 17	PTPA3
No.	Name	D	P	H	T	dD	dP	dH	dT	dR
MLoc	PTPA-3 Best solvent: 7	17.5493	12.686	10.547	24.0863					0
7	100% Dimethylformamide	17.4	13.7	11.3	24.8624	0.149306	1.01402	0.75297	0.776077	1.29783
12	100% N,N-Dimethylacetamide	16.8	11.5	10.2	22.7713	0.749306	1.18598	0.34703	1.31509	1.94237
2	100% 1-Methyl-2-pyrrolidone	18	12.3	7.2	22.9593	0.450694	0.385977	3.34703	1.12703	3.48771
6	100% Dimethyl sulfoxide	18.4	16.4	10.2	26.6751	0.850694	3.71402	0.34703	2.58874	4.09989
3	100% 1-Methylimidazole	19.7	15.6	11.2	27.5116	2.15069	2.91402	0.65297	3.42529	5.2364
14	100% Tetrahydrofuran	16.8	5.7	8	19.461	0.749306	6.98598	2.54703	4.62536	7.58532
4	100% Acetonitrile	15.3	18	6.1	24.3988	2.24931	5.31402	4.44703	0.312426	8.2615
13	100% Propylene carbonate	20	18	4.1	27.2178	2.45069	5.31402	6.44703	3.13148	9.68642
8	100% Ethanol	15.8	8.8	19.4	26.5224	1.74931	3.88598	8.85297	2.4361	10.2818
1	100% 1,4-Dioxane	19	1.8	7.4	20.4695	1.45069	10.886	3.14703	3.61686	11.6973
11	100% Methanol	15.1	12.3	22.3	29.6073	2.44931	0.385977	11.753	5.52092	12.7388
16	100% Xylene	17.6	1	3.1	17.8989	0.0506941	11.686	7.44703	6.18746	13.8575
15	100% Toluene	18	1.4	2	18.1648	0.450694	11.286	8.54703	5.92154	14.1858
5	100% Cyclohexane	16.8	0	0.2	16.8012	0.749306	12.686	10.347	7.28515	16.439
9	100% Glycerol	17.4	12.1	29.3	36.1616	0.149306	0.585977	18.753	12.0752	18.7645
10	100% Water	15.5	16	42.3	47.8073	2.04931	3.31402	31.753	23.721	32.1875

## Sheet: reaction_details
ID	SubGroup	Name	Block_1	Block_1_amount/mmol	Block_2	Block_2_amount/mmol	Block_3	Block_3_amount/mmol	Ratio	Mechanism	Catalyst	Catalyst_amount/mmol	Ligand	Ligand_amount/mmol	Base	Base_amount/mmol	Inert	Solvent_for_synthesis	Solvent_amount/mL	Reaction_temp/dC	Salt	Salt_amount/mmol	Reaction_time/h	Solvent_for_precipitate	Solv_prep_amount/mL	Solvent_for_wash_1	Solv_wash_1_amount/mL	Solvent_for_wash_2	Solv_wash_2_amount/mL	Solvent_for_wash_3	Solv_wash_3_amount/mL	Solvent_for_wash_4	Solv_wash_4_amount/mL	Solvent_for_soxhlet_1	Sox_time_1/h	Solvent_for_soxhlet_2	Sox_time_2/h	Solvent_for_soxhlet_3	Sox_time_3/h	Solvent_for_soxhlet_4	Sox_time_4/h	Yield	Surface area/m2g-1	Total pore volume/cm3g-1	CO2 uptake/wt%
1	1	PTPA-1O	TBPA	0.5	EDA	0.75	N/A	N/A	1/1.5	B-H coupling	Pd(dba)2	0.03	Xphos	0.045	NaOtBu	3.5	Y	Toluene	30	111	N/A	N/A	48	N/A	N/A	chloroform	200	ethanol	200	methanol	200	N/A	N/A	methanol	72	chloroform	24	N/A	N/A	N/A	N/A	69	25	0.037	1
2	1	PTPA-2O	TBPA	0.5	SBDA	0.75	N/A	N/A	1/1.5	B-H coupling	Pd(dba)2	0.03	Xphos	0.045	NaOtBu	3.5	Y	Toluene	30	111	N/A	N/A	48	N/A	N/A	chloroform	200	ethanol	200	methanol	200	N/A	N/A	methanol	72	chloroform	24	N/A	N/A	N/A	N/A	73	468	0.171	5
3	1	PTPA-3O	TBPA	0.5	PPDA	0.75	N/A	N/A	1/1.5	B-H coupling	Pd(dba)2	0.03	Xphos	0.045	NaOtBu	3.5	Y	Toluene	30	111	N/A	N/A	48	N/A	N/A	chloroform	200	ethanol	200	methanol	200	N/A	N/A	methanol	72	chloroform	24	N/A	N/A	N/A	N/A	92	57	0.076	2
4	1	PTPA-4O	TBPA	0.5	DADPS	0.75	N/A	N/A	1/1.5	B-H coupling	Pd(dba)2	0.03	Xphos	0.045	NaOtBu	3.5	Y	Toluene	30	111	N/A	N/A	48	N/A	N/A	chloroform	200	ethanol	200	methanol	200	N/A	N/A	methanol	72	chloroform	24	N/A	N/A	N/A	N/A	75	43	0.032	5.6
5	1	PTPA-4O-U1A1	TBPA	0.5	DADPS	3	DBB	1.5	1/6/3	B-H coupling	Pd(dba)2	0.03	Xphos	0.045	NaOtBu	3.5	Y	Toluene	30	111	N/A	N/A	48	N/A	N/A	chloroform	200	ethanol	200	methanol	200	N/A	N/A	methanol	72	chloroform	24	N/A	N/A	N/A	N/A	63	32	0.09	1.9
6	1	PTPA-4O-U1B1	TBPA	0.5	DADPS	1.25	DBB	0.5	2/5/2	B-H coupling	Pd(dba)2	0.03	Xphos	0.045	NaOtBu	3.5	Y	Toluene	30	111	N/A	N/A	48	N/A	N/A	chloroform	200	ethanol	200	methanol	200	N/A	N/A	methanol	72	chloroform	24	N/A	N/A	N/A	N/A	78	51	0.12	1.1
7	1	PTPA163	TBPA	0.5	PPDA	3	DBBA	1.5	1/6/3	B-H coupling	Pd(dba)2	0.06	Xphos	0.09	NaOtBu	7.5	Y	Toluene	50	111	N/A	N/A	48	N/A	N/A	chloroform	200	methanol	200	N/A	N/A	N/A	N/A	chloroform	24	methanol	24	water	24	N/A	N/A	36.8	108	0.214	3.44
7	2	PTPA163	TBPA	0.5	PPDA	3	DBBA	1.5	1/6/3	B-H coupling	Pd(dba)2	0.06	Xphos	0.09	NaOtBu	7.5	Y	1, 4-dioxane	50	100	N/A	N/A	48	N/A	N/A	chloroform	200	methanol	200	N/A	N/A	N/A	N/A	chloroform	24	methanol	24	water	24	N/A	N/A	4.4	271	0.101	4.86
7	3	PTPA163	TBPA	0.5	PPDA	3	DBBA	1.5	1/6/3	B-H coupling	Pd(dba)2	0.06	Xphos	0.09	NaOtBu	7.5	Y	THF	50	65	N/A	N/A	48	N/A	N/A	chloroform	200	methanol	200	N/A	N/A	N/A	N/A	chloroform	24	methanol	24	water	24	N/A	N/A	5.4	364	0.36	6.95
7	4	PTPA163	TBPA	0.5	PPDA	3	DBBA	1.5	1/6/3	B-H coupling	Pd(dba)2	0.06	Xphos	0.09	NaOtBu	7.5	Y	Toluene	50	111	NaF	0.33	48	N/A	N/A	chloroform	200	methanol	200	N/A	N/A	N/A	N/A	chloroform	24	methanol	24	water	24	N/A	N/A	6.3	76	0.16	6.16
7	5	PTPA163	TBPA	0.5	PPDA	3	DBBA	1.5	1/6/3	B-H coupling	Pd(dba)2	0.06	Xphos	0.09	NaOtBu	7.5	Y	1, 4-dioxane	50	100	NaF	0.33	48	N/A	N/A	chloroform	200	methanol	200	N/A	N/A	N/A	N/A	chloroform	24	methanol	24	water	24	N/A	N/A	6.1	16	0.016	3.02
7	6	PTPA163	TBPA	0.5	PPDA	3	DBBA	1.5	1/6/3	B-H coupling	Pd(dba)2	0.06	Xphos	0.09	NaOtBu	7.5	Y	THF	50	65	NaF	0.33	48	N/A	N/A	chloroform	200	methanol	200	N/A	N/A	N/A	N/A	chloroform	24	methanol	24	water	24	N/A	N/A	5.4	32	0.071	5.55
7	7	PTPA163	TBPA	0.5	PPDA	3	DBBA	1.5	1/6/3	B-H coupling	Pd(dba)2	0.06	Xphos	0.09	NaOtBu	7.5	Y	Toluene	50	111	NaF	0.66	48	N/A	N/A	chloroform	200	methanol	200	N/A	N/A	N/A	N/A	chloroform	24	methanol	24	water	24	N/A	N/A	49.6	65	0.099	3.18
7	7	PTPA163	TBPA	0.5	PPDA	3	DBBA	1.5	1/6/3	B-H coupling	Pd(dba)2	0.06	Xphos	0.09	NaOtBu	7.5	Y	Toluene	50	111	NaF	0.99	48	N/A	N/A	chloroform	200	methanol	200	N/A	N/A	N/A	N/A	chloroform	24	methanol	24	water	24	N/A	N/A	31.3	128	0.257	3.41
8	1	CMP-TP-1	TBPA	0.9	BPTP	0.1	PPDA	1.5	9/1/15	B-H coupling	Pd(dba)2	0.03	Xphos	0.045	NaOtBu	2	Y	Toluene	50	110	N/A	N/A	48	N/A	N/A	chloroform	200	hot_DI_water	200	methanol	200	N/A	N/A	methanol	72	chloroform	24	N/A	N/A	N/A	N/A	39.5	-1	-1	-1
8	2	CMP-TP-1	TBPA	0.9	BPTP	0.1	PPDA	1.5	9/1/15	B-H coupling	Pd(dba)2	0.03	Xphos	0.045	NaOtBu	2	Y	Ethanol	50	78	N/A	N/A	48	N/A	N/A	chloroform	200	hot_DI_water	200	methanol	200	N/A	N/A	N/A	N/A	N/A	N/A	N/A	N/A	N/A	N/A	0	-1	-1	-1
8	3	CMP-TP-1	TBPA	0.9	BPTP	0.1	PPDA	1.5	9/1/15	B-H coupling	Pd(dba)2	0.03	Xphos	0.045	NaOtBu	2	Y	DMSO	50	110	N/A	N/A	48	N/A	N/A	chloroform	200	hot_DI_water	200	methanol	200	N/A	N/A	N/A	N/A	N/A	N/A	N/A	N/A	N/A	N/A	0	-1	-1	-1
8	4	CMP-TP-1	TBPA	0.9	BPTP	0.1	PPDA	1.5	9/1/15	B-H coupling	Pd(dba)2	0.03	Xphos	0.045	NaOtBu	2	Y	Propylene carbonate	50	110	N/A	N/A	48	N/A	N/A	chloroform	200	hot_DI_water	200	methanol	200	N/A	N/A	N/A	N/A	N/A	N/A	N/A	N/A	N/A	N/A	0	-1	-1	-1
8	5	CMP-TP-1	TBPA	0.9	BPTP	0.1	PPDA	1.5	9/1/15	B-H coupling	Pd(dba)2	0.03	Xphos	0.045	Cs2CO3	2	Y	Toluene	50	110	N/A	N/A	48	N/A	N/A	chloroform	200	hot_DI_water	200	methanol	200	N/A	N/A	N/A	N/A	N/A	N/A	N/A	N/A	N/A	N/A	7.3	-1	-1	-1
8	6	CMP-TP-1	TBPA	0.9	BPTP	0.1	PPDA	1.5	9/1/15	B-H coupling	Pd(dba)2	0.03	Xphos	0.045	Cs2CO3	2	Y	Ethanol	50	78	N/A	N/A	48	N/A	N/A	chloroform	200	hot_DI_water	200	methanol	200	N/A	N/A	N/A	N/A	N/A	N/A	N/A	N/A	N/A	N/A	6.4	-1	-1	-1
8	7	CMP-TP-1	TBPA	0.9	BPTP	0.1	PPDA	1.5	9/1/15	B-H coupling	Pd(dba)2	0.03	Xphos	0.045	Cs2CO3	2	Y	DMSO	50	110	N/A	N/A	48	N/A	N/A	chloroform	200	hot_DI_water	200	methanol	200	N/A	N/A	N/A	N/A	N/A	N/A	N/A	N/A	N/A	N/A	0.9	-1	-1	-1
8	8	CMP-TP-1	TBPA	0.9	BPTP	0.1	PPDA	1.5	9/1/15	B-H coupling	Pd(dba)2	0.03	Xphos	0.045	Cs2CO3	2	Y	Propylene carbonate	50	110	N/A	N/A	48	N/A	N/A	chloroform	200	hot_DI_water	200	methanol	200	N/A	N/A	N/A	N/A	N/A	N/A	N/A	N/A	N/A	N/A	19.2	-1	-1	-1
8	9	CMP-TP-1	TBPA	0.9	BPTP	0.1	PPDA	1.5	9/1/15	B-H coupling	Pd(dba)2	0.3	Xphos	0.045	Cs2CO3	2	Y	Toluene	50	110	N/A	N/A	48	N/A	N/A	chloroform	200	hot_DI_water	200	methanol	200	N/A	N/A	N/A	N/A	N/A	N/A	N/A	N/A	N/A	N/A	39.2	-1	-1	-1
8	10	CMP-TP-1	TBPA	0.9	BPTP	0.1	PPDA	1.5	9/1/15	B-H coupling	Pd(dba)2	0.3	Xphos	0.045	Cs2CO3	2	Y	Propylene carbonate	50	110	N/A	N/A	48	N/A	N/A	chloroform	200	hot_DI_water	200	methanol	200	N/A	N/A	N/A	N/A	N/A	N/A	N/A	N/A	N/A	N/A	90.1	-1	-1	-1
9	1	CMP-TP-4	TBPA	0.6	BPTP	0.4	PPDA	1.5	6/4/15	B-H coupling	Pd(dba)2	0.03	Xphos	0.045	NaOtBu	2	Y	Toluene	50	110	N/A	N/A	48	N/A	N/A	chloroform	200	hot_DI_water	200	methanol	200	N/A	N/A	methanol	72	chloroform	24	N/A	N/A	N/A	N/A	33.5	-1	-1	-1
9	2	CMP-TP-4	TBPA	0.6	BPTP	0.4	PPDA	1.5	6/4/15	B-H coupling	Pd(dba)2	0.03	Xphos	0.045	NaOtBu	2	Y	Ethanol	50	78	N/A	N/A	48	N/A	N/A	chloroform	200	hot_DI_water	200	methanol	200	N/A	N/A	N/A	N/A	N/A	N/A	N/A	N/A	N/A	N/A	0	-1	-1	-1
9	3	CMP-TP-4	TBPA	0.6	BPTP	0.4	PPDA	1.5	6/4/15	B-H coupling	Pd(dba)2	0.03	Xphos	0.045	NaOtBu	2	Y	DMSO	50	110	N/A	N/A	48	N/A	N/A	chloroform	200	hot_DI_water	200	methanol	200	N/A	N/A	N/A	N/A	N/A	N/A	N/A	N/A	N/A	N/A	0	-1	-1	-1
9	4	CMP-TP-4	TBPA	0.6	BPTP	0.4	PPDA	1.5	6/4/15	B-H coupling	Pd(dba)2	0.03	Xphos	0.045	NaOtBu	2	Y	Propylene carbonate	50	110	N/A	N/A	48	N/A	N/A	chloroform	200	hot_DI_water	200	methanol	200	N/A	N/A	N/A	N/A	N/A	N/A	N/A	N/A	N/A	N/A	0	-1	-1	-1
9	5	CMP-TP-4	TBPA	0.6	BPTP	0.4	PPDA	1.5	6/4/15	B-H coupling	Pd(dba)2	0.03	Xphos	0.045	Cs2CO3	2	Y	Toluene	50	110	N/A	N/A	48	N/A	N/A	chloroform	200	hot_DI_water	200	methanol	200	N/A	N/A	N/A	N/A	N/A	N/A	N/A	N/A	N/A	N/A	5.9	-1	-1	-1
9	6	CMP-TP-4	TBPA	0.6	BPTP	0.4	PPDA	1.5	6/4/15	B-H coupling	Pd(dba)2	0.03	Xphos	0.045	Cs2CO3	2	Y	Ethanol	50	78	N/A	N/A	48	N/A	N/A	chloroform	200	hot_DI_water	200	methanol	200	N/A	N/A	N/A	N/A	N/A	N/A	N/A	N/A	N/A	N/A	5.7	-1	-1	-1
9	7	CMP-TP-4	TBPA	0.6	BPTP	0.4	PPDA	1.5	6/4/15	B-H coupling	Pd(dba)2	0.03	Xphos	0.045	Cs2CO3	2	Y	DMSO	50	110	N/A	N/A	48	N/A	N/A	chloroform	200	hot_DI_water	200	methanol	200	N/A	N/A	N/A	N/A	N/A	N/A	N/A	N/A	N/A	N/A	0.9	-1	-1	-1
9	8	CMP-TP-4	TBPA	0.6	BPTP	0.4	PPDA	1.5	6/4/15	B-H coupling	Pd(dba)2	0.03	Xphos	0.045	Cs2CO3	2	Y	Propylene carbonate	50	110	N/A	N/A	48	N/A	N/A	chloroform	200	hot_DI_water	200	methanol	200	N/A	N/A	N/A	N/A	N/A	N/A	N/A	N/A	N/A	N/A	39	-1	-1	-1
9	9	CMP-TP-4	TBPA	0.6	BPTP	0.4	PPDA	1.5	6/4/15	B-H coupling	Pd(dba)2	0.3	Xphos	0.045	Cs2CO3	2	Y	Toluene	50	110	N/A	N/A	48	N/A	N/A	chloroform	200	hot_DI_water	200	methanol	200	N/A	N/A	N/A	N/A	N/A	N/A	N/A	N/A	N/A	N/A	37.1	-1	-1	-1
9	10	CMP-TP-4	TBPA	0.6	BPTP	0.4	PPDA	1.5	6/4/15	B-H coupling	Pd(dba)2	0.3	Xphos	0.045	Cs2CO3	2	Y	Propylene carbonate	50	110	N/A	N/A	48	N/A	N/A	chloroform	200	hot_DI_water	200	methanol	200	N/A	N/A	N/A	N/A	N/A	N/A	N/A	N/A	N/A	N/A	94.2	-1	-1	-1
10	1	CMP-BP-1	TBPA	0.9	DBBP	0.1	PPDA	1.5	9/1/15	B-H coupling	Pd(dba)2	0.03	Xphos	0.045	NaOtBu	2	Y	Toluene	50	110	N/A	N/A	48	N/A	N/A	chloroform	200	hot_DI_water	200	methanol	200	N/A	N/A	methanol	72	chloroform	24	N/A	N/A	N/A	N/A	48.8	-1	-1	-1
10	2	CMP-BP-1	TBPA	0.9	DBBP	0.1	PPDA	1.5	9/1/15	B-H coupling	Pd(dba)2	0.03	Xphos	0.045	NaOtBu	2	Y	Ethanol	50	78	N/A	N/A	48	N/A	N/A	chloroform	200	hot_DI_water	200	methanol	200	N/A	N/A	N/A	N/A	N/A	N/A	N/A	N/A	N/A	N/A	0	-1	-1	-1
10	3	CMP-BP-1	TBPA	0.9	DBBP	0.1	PPDA	1.5	9/1/15	B-H coupling	Pd(dba)2	0.03	Xphos	0.045	NaOtBu	2	Y	DMSO	50	110	N/A	N/A	48	N/A	N/A	chloroform	200	hot_DI_water	200	methanol	200	N/A	N/A	N/A	N/A	N/A	N/A	N/A	N/A	N/A	N/A	0	-1	-1	-1
10	4	CMP-BP-1	TBPA	0.9	DBBP	0.1	PPDA	1.5	9/1/15	B-H coupling	Pd(dba)2	0.03	Xphos	0.045	NaOtBu	2	Y	Propylene carbonate	50	110	N/A	N/A	48	N/A	N/A	chloroform	200	hot_DI_water	200	methanol	200	N/A	N/A	N/A	N/A	N/A	N/A	N/A	N/A	N/A	N/A	0	-1	-1	-1
10	5	CMP-BP-1	TBPA	0.9	DBBP	0.1	PPDA	1.5	9/1/15	B-H coupling	Pd(dba)2	0.03	Xphos	0.045	Cs2CO3	2	Y	Toluene	50	110	N/A	N/A	48	N/A	N/A	chloroform	200	hot_DI_water	200	methanol	200	N/A	N/A	N/A	N/A	N/A	N/A	N/A	N/A	N/A	N/A	7	-1	-1	-1
10	6	CMP-BP-1	TBPA	0.9	DBBP	0.1	PPDA	1.5	9/1/15	B-H coupling	Pd(dba)2	0.03	Xphos	0.045	Cs2CO3	2	Y	Ethanol	50	78	N/A	N/A	48	N/A	N/A	chloroform	200	hot_DI_water	200	methanol	200	N/A	N/A	N/A	N/A	N/A	N/A	N/A	N/A	N/A	N/A	6	-1	-1	-1
10	7	CMP-BP-1	TBPA	0.9	DBBP	0.1	PPDA	1.5	9/1/15	B-H coupling	Pd(dba)2	0.03	Xphos	0.045	Cs2CO3	2	Y	DMSO	50	110	N/A	N/A	48	N/A	N/A	chloroform	200	hot_DI_water	200	methanol	200	N/A	N/A	N/A	N/A	N/A	N/A	N/A	N/A	N/A	N/A	0.5	-1	-1	-1
10	8	CMP-BP-1	TBPA	0.9	DBBP	0.1	PPDA	1.5	9/1/15	B-H coupling	Pd(dba)2	0.03	Xphos	0.045	Cs2CO3	2	Y	Propylene carbonate	50	110	N/A	N/A	48	N/A	N/A	chloroform	200	hot_DI_water	200	methanol	200	N/A	N/A	N/A	N/A	N/A	N/A	N/A	N/A	N/A	N/A	15.8	-1	-1	-1
10	9	CMP-BP-1	TBPA	0.9	DBBP	0.1	PPDA	1.5	9/1/15	B-H coupling	Pd(dba)2	0.3	Xphos	0.045	Cs2CO3	2	Y	Toluene	50	110	N/A	N/A	48	N/A	N/A	chloroform	200	hot_DI_water	200	methanol	200	N/A	N/A	N/A	N/A	N/A	N/A	N/A	N/A	N/A	N/A	35.9	-1	-1	-1
10	10	CMP-BP-1	TBPA	0.9	DBBP	0.1	PPDA	1.5	9/1/15	B-H coupling	Pd(dba)2	0.3	Xphos	0.045	Cs2CO3	2	Y	Propylene carbonate	50	110	N/A	N/A	48	N/A	N/A	chloroform	200	hot_DI_water	200	methanol	200	N/A	N/A	N/A	N/A	N/A	N/A	N/A	N/A	N/A	N/A	88.6	-1	-1	-1
11	1	CMP-BP-4	TBPA	0.6	DBBP	0.4	PPDA	1.5	6/4/15	B-H coupling	Pd(dba)2	0.03	Xphos	0.045	NaOtBu	2	Y	Toluene	50	110	N/A	N/A	48	N/A	N/A	chloroform	200	hot_DI_water	200	methanol	200	N/A	N/A	methanol	72	chloroform	24	N/A	N/A	N/A	N/A	47.1	-1	-1	-1
11	2	CMP-BP-4	TBPA	0.6	DBBP	0.4	PPDA	1.5	6/4/15	B-H coupling	Pd(dba)2	0.03	Xphos	0.045	NaOtBu	2	Y	Ethanol	50	78	N/A	N/A	48	N/A	N/A	chloroform	200	hot_DI_water	200	methanol	200	N/A	N/A	N/A	N/A	N/A	N/A	N/A	N/A	N/A	N/A	0	-1	-1	-1
11	3	CMP-BP-4	TBPA	0.6	DBBP	0.4	PPDA	1.5	6/4/15	B-H coupling	Pd(dba)2	0.03	Xphos	0.045	NaOtBu	2	Y	DMSO	50	110	N/A	N/A	48	N/A	N/A	chloroform	200	hot_DI_water	200	methanol	200	N/A	N/A	N/A	N/A	N/A	N/A	N/A	N/A	N/A	N/A	0	-1	-1	-1
11	4	CMP-BP-4	TBPA	0.6	DBBP	0.4	PPDA	1.5	6/4/15	B-H coupling	Pd(dba)2	0.03	Xphos	0.045	NaOtBu	2	Y	Propylene carbonate	50	110	N/A	N/A	48	N/A	N/A	chloroform	200	hot_DI_water	200	methanol	200	N/A	N/A	N/A	N/A	N/A	N/A	N/A	N/A	N/A	N/A	0	-1	-1	-1
11	5	CMP-BP-4	TBPA	0.6	DBBP	0.4	PPDA	1.5	6/4/15	B-H coupling	Pd(dba)2	0.03	Xphos	0.045	Cs2CO3	2	Y	Toluene	50	110	N/A	N/A	48	N/A	N/A	chloroform	200	hot_DI_water	200	methanol	200	N/A	N/A	N/A	N/A	N/A	N/A	N/A	N/A	N/A	N/A	6.4	-1	-1	-1
11	6	CMP-BP-4	TBPA	0.6	DBBP	0.4	PPDA	1.5	6/4/15	B-H coupling	Pd(dba)2	0.03	Xphos	0.045	Cs2CO3	2	Y	Ethanol	50	78	N/A	N/A	48	N/A	N/A	chloroform	200	hot_DI_water	200	methanol	200	N/A	N/A	N/A	N/A	N/A	N/A	N/A	N/A	N/A	N/A	4.2	-1	-1	-1
11	7	CMP-BP-4	TBPA	0.6	DBBP	0.4	PPDA	1.5	6/4/15	B-H coupling	Pd(dba)2	0.03	Xphos	0.045	Cs2CO3	2	Y	DMSO	50	110	N/A	N/A	48	N/A	N/A	chloroform	200	hot_DI_water	200	methanol	200	N/A	N/A	N/A	N/A	N/A	N/A	N/A	N/A	N/A	N/A	0.5	-1	-1	-1
11	8	CMP-BP-4	TBPA	0.6	DBBP	0.4	PPDA	1.5	6/4/15	B-H coupling	Pd(dba)2	0.03	Xphos	0.045	Cs2CO3	2	Y	Propylene carbonate	50	110	N/A	N/A	48	N/A	N/A	chloroform	200	hot_DI_water	200	methanol	200	N/A	N/A	N/A	N/A	N/A	N/A	N/A	N/A	N/A	N/A	23.5	-1	-1	-1
11	9	CMP-BP-4	TBPA	0.6	DBBP	0.4	PPDA	1.5	6/4/15	B-H coupling	Pd(dba)2	0.3	Xphos	0.045	Cs2CO3	2	Y	Toluene	50	110	N/A	N/A	48	N/A	N/A	chloroform	200	hot_DI_water	200	methanol	200	N/A	N/A	N/A	N/A	N/A	N/A	N/A	N/A	N/A	N/A	30	-1	-1	-1
11	10	CMP-BP-4	TBPA	0.6	DBBP	0.4	PPDA	1.5	6/4/15	B-H coupling	Pd(dba)2	0.3	Xphos	0.045	Cs2CO3	2	Y	Propylene carbonate	50	110	N/A	N/A	48	N/A	N/A	chloroform	200	hot_DI_water	200	methanol	200	N/A	N/A	N/A	N/A	N/A	N/A	N/A	N/A	N/A	N/A	89.5	-1	-1	-1
12	1	PPAAQ	TBPA	0.3	DAAQ	0.45	N/A	N/A	1/1.5	B-H coupling	Pd(dba)2	0.03	Xphos	0.045	NaOtBu	4.2	Y	Toluene	30	110	N/A	N/A	48	N/A	N/A	chloroform	200	methanol	200	ethanol	200	acetone	200	methanol	24	THF	24	chloroform	24	N/A	N/A	39	142	-1	-1
12	2	PPAAQ	TBPA	0.3	DAAQ	0.45	N/A	N/A	1/1.5	B-H coupling	Pd(dba)2	0.03	Xphos	0.045	NaOtBu	4.2	Y	Toluene	30	110	NaF	0.33	48	N/A	N/A	chloroform	200	methanol	200	ethanol	200	acetone	200	methanol	24	THF	24	chloroform	24	N/A	N/A	68	16	-1	-1
12	3	PPAAQ	TBPA	0.3	DAAQ	0.45	N/A	N/A	1/1.5	B-H coupling	Pd(dba)2	0.03	Xphos	0.045	NaOtBu	4.2	Y	THF	30	65	N/A	N/A	48	N/A	N/A	chloroform	200	methanol	200	ethanol	200	acetone	200	methanol	24	THF	24	chloroform	24	N/A	N/A	78	35	-1	-1
12	4	PPAAQ	TBPA	0.3	DAAQ	0.45	N/A	N/A	1/1.5	B-H coupling	Pd(dba)2	0.03	Xphos	0.045	NaOtBu	4.2	Y	THF	30	65	NaF	0.33	48	N/A	N/A	chloroform	200	methanol	200	ethanol	200	acetone	200	methanol	24	THF	24	chloroform	24	N/A	N/A	57	17	-1	-1
13	1	PBAQ	TBB	0.3	DAAQ	0.45	N/A	N/A	1/1.5	B-H coupling	Pd(dba)2	0.03	Xphos	0.045	NaOtBu	4.2	Y	Toluene	30	110	N/A	N/A	48	N/A	N/A	chloroform	200	methanol	200	ethanol	200	acetone	200	methanol	24	THF	24	chloroform	24	N/A	N/A	39	32	0.009	-1
13	2	PBAQ	TBB	0.3	DAAQ	0.45	N/A	N/A	1/1.5	B-H coupling	Pd(dba)2	0.03	Xphos	0.045	NaOtBu	4.2	Y	NMP	30	185	N/A	N/A	48	N/A	N/A	chloroform	200	methanol	200	ethanol	200	acetone	200	methanol	24	THF	24	chloroform	24	N/A	N/A	41	8.5	0.002	-1
13	3	PBAQ	TBB	0.3	DAAQ	0.45	N/A	N/A	1/1.5	B-H coupling	Pd(dba)2	0.03	Xphos	0.045	NaOtBu	4.2	Y	DMAc	30	165	N/A	N/A	48	N/A	N/A	chloroform	200	methanol	200	ethanol	200	acetone	200	methanol	24	THF	24	chloroform	24	N/A	N/A	50	30	0.01	-1
14	1	PPAHQ	TBPA	0.3	DAHQ(2HCl)	0.45	N/A	N/A	1/1.5	B-H coupling	Pd(dba)2	0.03	Xphos	0.045	NaOtBu	12.6	Y	Toluene	30	110	N/A	N/A	48	N/A	N/A	chloroform	200	methanol	200	ethanol	200	acetone	200	methanol	24	THF	24	chloroform	24	N/A	N/A	57	35	0.01	-1
14	2	PPAHQ	TBPA	0.3	DAHQ(2HCl)	0.45	N/A	N/A	1/1.5	B-H coupling	Pd(dba)2	0.03	Xphos	0.045	NaOtBu	12.6	Y	DMSO	30	185	N/A	N/A	48	N/A	N/A	chloroform	200	methanol	200	ethanol	200	acetone	200	methanol	24	THF	24	chloroform	24	N/A	N/A	85	179	0.07	-1
14	3	PPAHQ	TBPA	0.3	DAHQ(2HCl)	0.45	N/A	N/A	1/1.5	B-H coupling	Pd(dba)2	0.03	Xphos	0.045	NaOtBu	12.6	Y	Ethanol	30	75	N/A	N/A	48	N/A	N/A	chloroform	200	methanol	200	ethanol	200	acetone	200	methanol	24	THF	24	chloroform	24	N/A	N/A	20	28	0.008	-1
15	1	PBHQ	TBB	0.3	DAHQ(2HCl)	0.45	N/A	N/A	1/1.5	B-H coupling	Pd(dba)2	0.03	Xphos	0.045	NaOtBu	12.6	Y	Toluene	30	110	N/A	N/A	48	N/A	N/A	chloroform	200	methanol	200	ethanol	200	acetone	200	methanol	24	THF	24	chloroform	24	N/A	N/A	38	24	0.007	-1
15	2	PBHQ	TBB	0.3	DAHQ(2HCl)	0.45	N/A	N/A	1/1.5	B-H coupling	Pd(dba)2	0.03	Xphos	0.045	NaOtBu	12.6	Y	DMSO	30	185	N/A	N/A	96	N/A	N/A	chloroform	200	methanol	200	ethanol	200	acetone	200	methanol	24	THF	24	chloroform	24	N/A	N/A	89	201	0.07	-1
15	3	PBHQ	TBB	0.3	DAHQ(2HCl)	0.45	N/A	N/A	1/1.5	B-H coupling	Pd(dba)2	0.03	Xphos	0.045	NaOtBu	12.6	Y	Ethanol	30	75	N/A	N/A	96	N/A	N/A	chloroform	200	methanol	200	ethanol	200	acetone	200	methanol	24	THF	24	chloroform	24	N/A	N/A	10	27	0.008	-1
16	1	NPI-4	TAPT	0.79	NTCDA	1.19	N/A	N/A	1/1.5	Polyimide condensation	N/A	N/A	N/A	N/A	N/A	N/A	Y	1-methylimidazole	50	150	N/A	N/A	72	methanol	50	DMF	50	methanol	50	water	50	N/A	N/A	N/A	N/A	N/A	N/A	N/A	N/A	N/A	N/A	50	-1	-1	-1
17	1	PTPA-3	TBPA	0.5	SBDA(2HCl)	0.75	N/A	N/A	1/1.5	B-H coupling	Pd(dba)2	0.03	Xphos	0.05	NaOtBu	4.2	Y	Toluene	50	110	N/A	N/A	24	N/A	N/A	N/A	N/A	N/A	N/A	N/A	N/A	N/A	N/A	water	12	methanol	12	ethanol	12	chloroform	12	5	-1	-1	-1
																																											-1	-1	-1
Note: groups below are only including synthesis details, without HSPs prediction using MLoc																																											-1	-1	-1
18	1	CMP-TP-2	TBPA	0.8	BPTP	0.2	PPDA	1.5	8/2/15	B-H coupling	Pd(dba)2	0.03	Xphos	0.045	NaOtBu	2	Y	Toluene	50	110	N/A	-1	48	N/A	N/A	chloroform	200	hot_DI_water	200	methanol	200	N/A	-1	methanol	72	chloroform	24	N/A	-1	N/A	N/A	27.6	-1	-1	-1
19	1	CMP-TP-3	TBPA	0.7	BPTP	0.3	PPDA	1.5	7/3/15	B-H coupling	Pd(dba)2	0.03	Xphos	0.045	NaOtBu	2	Y	Toluene	50	110	N/A	-1	48	N/A	N/A	chloroform	200	hot_DI_water	200	methanol	200	N/A	-1	methanol	72	chloroform	24	N/A	-1	N/A	N/A	25.3	-1	-1	-1
20	1	CMP-BP-2	TBPA	0.8	DBBP	0.2	PPDA	1.5	8/2/15	B-H coupling	Pd(dba)2	0.03	Xphos	0.045	NaOtBu	2	Y	Toluene	50	110	N/A	-1	48	N/A	N/A	chloroform	200	hot_DI_water	200	methanol	200	N/A	-1	methanol	72	chloroform	24	N/A	-1	N/A	N/A	45.5	-1	-1	-1
21	1	CMP-BP-3	TBPA	0.7	DBBP	0.3	PPDA	1.5	7/3/15	B-H coupling	Pd(dba)2	0.03	Xphos	0.045	NaOtBu	2	Y	Toluene	50	110	N/A	-1	48	N/A	N/A	chloroform	200	hot_DI_water	200	methanol	200	N/A	-1	methanol	72	chloroform	24	N/A	-1	N/A	N/A	41.2	-1	-1	-1
22	1	PPAAQ-DM-3	TBPA	0.3	DAAQ	0.6	N/A	N/A	1/2	B-H coupling	Pd(dba)2	0.03	Xphos	0.045	NaOtBu	4.2	Y	Toluene	30	110	N/A	-1	48	N/A	N/A	chloroform	200	methanol	200	ethanol	200	acetone	200	methanol	24	THF	24	chloroform	24	N/A	N/A	36	20	-1	-1
22	2	PPAAQ-DM-3	TBPA	0.3	DAAQ	0.6	N/A	N/A	1/2	B-H coupling	Pd(dba)2	0.03	Xphos	0.045	NaOtBu	4.2	Y	Toluene	30	110	NaF	0.33	48	N/A	N/A	chloroform	200	methanol	200	ethanol	200	acetone	200	methanol	24	THF	24	chloroform	24	N/A	N/A	74	10	-1	-1
22	3	PPAAQ-DM-3	TBPA	0.3	DAAQ	0.6	N/A	N/A	1/2	B-H coupling	Pd(dba)2	0.03	Xphos	0.045	NaOtBu	4.2	Y	THF	30	65	N/A	-1	48	N/A	N/A	chloroform	200	methanol	200	ethanol	200	acetone	200	methanol	24	THF	24	chloroform	24	N/A	N/A	83	27	-1	-1
22	4	PPAAQ-DM-3	TBPA	0.3	DAAQ	0.6	N/A	N/A	1/2	B-H coupling	Pd(dba)2	0.03	Xphos	0.045	NaOtBu	4.2	Y	THF	30	65	NaF	0.33	48	N/A	N/A	chloroform	200	methanol	200	ethanol	200	acetone	200	methanol	24	THF	24	chloroform	24	N/A	N/A	69	5	-1	-1
23	1	PPAAQ-DM-4	TBPA	0.3	DAAQ	0.2	N/A	N/A	1.5/1	B-H coupling	Pd(dba)2	0.03	Xphos	0.045	NaOtBu	4.2	Y	Toluene	30	110	N/A	-1	48	N/A	N/A	chloroform	200	methanol	200	ethanol	200	acetone	200	methanol	24	THF	24	chloroform	24	N/A	N/A	83	30	-1	-1
23	2	PPAAQ-DM-4	TBPA	0.3	DAAQ	0.2	N/A	N/A	1.5/1	B-H coupling	Pd(dba)2	0.03	Xphos	0.045	NaOtBu	4.2	Y	Toluene	30	110	NaF	0.33	48	N/A	N/A	chloroform	200	methanol	200	ethanol	200	acetone	200	methanol	24	THF	24	chloroform	24	N/A	N/A	70	8	-1	-1
23	3	PPAAQ-DM-4	TBPA	0.3	DAAQ	0.2	N/A	N/A	1.5/1	B-H coupling	Pd(dba)2	0.03	Xphos	0.045	NaOtBu	4.2	Y	THF	30	65	N/A	-1	48	N/A	N/A	chloroform	200	methanol	200	ethanol	200	acetone	200	methanol	24	THF	24	chloroform	24	N/A	N/A	69	5	-1	-1
23	4	PPAAQ-DM-4	TBPA	0.3	DAAQ	0.2	N/A	N/A	1.5/1	B-H coupling	Pd(dba)2	0.03	Xphos	0.045	NaOtBu	4.2	Y	THF	30	65	NaF	0.33	48	N/A	N/A	chloroform	200	methanol	200	ethanol	200	acetone	200	methanol	24	THF	24	chloroform	24	N/A	N/A	51	10	-1	-1
